# Supplementary material for: Identifying Strategies to Address Systemic Barriers to Blood Donation for South Asian Communities in Ontario: A Community-Based Approach
Source: Healthcare (Basel). 2026 May 26;14(11):1462. doi: 10.3390/healthcare14111462 (PMC13256442; doi:10.3390/healthcare14111462)
Supplement: Supplementary file 1 [file healthcare-14-01462-s001.zip]

Archive with 1 entries (1 files):
- healthcare-4211545-supplementary.pdf
